# Supplementary material for: SRSF7 and SRSF3 depend on RNA sequencing motifs and secondary structures to regulate Microprocessor
Source: Life Sci Alliance. 2023 Feb 7;6(4):e202201779. doi: 10.26508/lsa.202201779 (PMC9905709; doi:10.26508/lsa.202201779)
Supplement: Supplementary file 1 [file LSA-2022-01779_TableS6.xlsx]

## Sheet: Table S6
Table S6. Gel measurement calculation for Figs 1 and EV1
Figure 1F								P(T<=t) one-tail (compared to MP)
Pri-miRNA	Repeat	F2 density			Ratio to F2 density of MP
		MP	SRSF3	SRSF7	Ratio MP	Ratio SRSF3	Ratio SRSF7	SRSF3	SRSF7
Pri-mir-142	Rep1	767410	911856	1.82081e+06	1	1.18823	2.37267	0.04	0.01
	Rep2	2.32686e+06	3.10685e+06	4.58155e+06	1	1.33522	1.96899
	Rep3	2.36573e+06	3.66541e+06	4.3468e+06	1	1.54937	1.8374
Pri-mir-191	Rep1	145308	597158	137856	1	4.10961	0.948718	0.02	0.24
	Rep2	151646	579297	151925	1	3.82006	1.00184
	Rep3	646036	1499038	1.02474e+06	1	2.32036	1.58619
Pri-mir-96	Rep1	542274	1.83234e+06	1.23125e+06	1	3.379	2.27054	0.04	0.05
	Rep2	336013	770574	592042	1	2.29328	1.76196
	Rep3	553706	1.01276e+06	752526	1	1.82905	1.35907
Pri-mir-371a	Rep1	227940	845754	570417	1	3.71042	2.50248	0.01	0.03
	Rep2	145887	589375	385043	1	4.03993	2.63932
	Rep3	228219	703559	376572	1	3.08282	1.65004
Pri-mir-329-1	Rep1	110676	245981	165150	1	2.22253	1.49219	0.02	0.05
	Rep2	210048	433766	358338	1	2.06508	1.70599
	Rep3	235021	382808	270020	1	1.62883	1.14892
Pri-mir-149	Rep1	1.4894e+06	1.36728e+06	1.45049e+06	1	0.918012	0.97388	0.38	0.17
	Rep2	1.58094e+06	1.82753e+06	1.98606e+06	1	1.15598	1.25625
	Rep3	2.46379e+06	2.46051e+06	2.66188e+06	1	0.998671	1.0804
Pri-mir-766	Rep1	1.95119e+06	1.97657e+06	1.83242e+06	1	1.01301	0.939128	0.33	0.28
	Rep2	802455	925159	989220	1	1.15291	1.23274
	Rep3	1.79743e+06	1.68074e+06	1.8248e+06	1	0.935079	1.01522
Pri-mir-424	Rep1	627374	729337	628786	1	1.16252	1.00225	0.06	0.17
	Rep2	3.28594e+06	3.56346e+06	3.74099e+06	1	1.08446	1.13848
	Rep3	2.97243e+06	3084966	3.02264e+06	1	1.03786	1.01689
Figure 1I														P(T<=t) one-tail compared to MP
Pri-mir-142	Rep	Alternative cleavage MP	Carnonical cleavage MP	Alternative cleavage MP + SRSF3	Carnonical cleavage MP + SRSF3	Alternative cleavage MP + SRSF7	Carnonical cleavage MP + SRSF7	Alternative cleavage MP + SRSF3 + SRSF7	Carnonical cleavage MP + SRSF3 + SRSF7	Canonical/ Alternative cleavage MP	Canonical/ Alternative cleavage MP+SRSF3	Canonical/Alternative cleavage MP+SRSF7	Canonical/Alternative cleavage MP+SRSF3+SRSF7	MP+SRSF3	MP+SRSF7	MP+SRSF3+ SRSF7
CUUC (WT)	Rep1	280118	5105.51	538637	154083	524157	373429	562830	311261	0.0182263	0.286062	0.712437	0.553028	0.0168	0.0014	0.0021
	Rep2	272464	4580.94	254372	40852.8	220331	183014	104454	46551.5	0.016813	0.160603	0.830633	0.445665
	Rep3	181365	2399.63	160538	47392.4	169836	142550	131294	65052.8	0.013231	0.29521	0.839337	0.495475
UUUU	Rep1	735204	11360	296184	4593.81	385559	6342.68	398694	9301.06	0.0154514	0.01551	0.0164506	0.0233288	0.3279	0.3712	0.3897
	Rep2	813628	11356.3	299445	4124.23	383692	4986.89	364268	2152.71	0.0139577	0.0137729	0.0129971	0.0059097
	Rep3	351092	10826.7	121980	2700.33	180483	4330.19	159028	6635.36	0.0308372	0.0221374	0.0239922	0.0417245
Figure 1K														P(T<=t) one-tail compared to DROSHA
Pri-mir-142	Rep	Alternative cleavage DROSHA	Carnonical cleavage DROSHA	Alternative cleavage DROSHA + SRSF3	Carnonical cleavage DROSHA + SRSF3	Alternative cleavage DROSHA + SRSF7	Carnonical cleavage DROSHA + SRSF7	Alternative cleavage DROSHA + SRSF3 + SRSF7	Carnonical cleavage DROSHA + SRSF3 + SRSF7	Canonical/ Alternative cleavage DROSHA	Canonical/ Alternative cleavage DROSHA+ SRSF3	Canonical/Alternative cleavage DROSHA+ SRSF7	Canonical/Alternative cleavage DROSHA+ SRSF3+ SRSF7	DROSHA+ SRSF3	DROSHA+ SRSF7	DROSHA+ SRSF3+SRSF7
CUUC (WT)	Rep1	34538	17765.3	52468	31940.4	52027	80853.9	30287	40232.1	0.51437	0.60876	1.55408	1.32836	0.378241	0.0472026	0.0888201
	Rep2	43547.2	21676	55355	24001.4	69470.8	62633.4	48098.2	31992.8	0.497759	0.43359	0.901579	0.665155
	Rep3	45716.4	14872.4	55022.5	21216.9	71321.5	65036.1	53027.1	37577.5	0.32532	0.385604	0.911872	0.708647
UUUU	Rep1	42999.4	3728	141202	11680	129888	11690.6	94071.8	10346.8	0.0866988	0.0827185	0.0900054	0.109988	0.331037	0.48515	0.449955
	Rep2	39440	2774	140180	9443	171494	10454	109327	6688	0.0703346	0.0673636	0.0609583	0.061174
	Rep3	69430.7	11978.8	133872	16973.8	123116	22704	107341	15297.4	0.172529	0.126791	0.184412	0.142512
Figure EV1M											P(T<=t) one-tail compared to MP
Pri-mir-142	Rep	Productive cleavage of MP	Unproductive cleavage of MP	Productive cleavage of MP+SRSF3	Unproductive cleavage of MP+SRSF3	Productive cleavage of MP+SRSF7	Unproductive cleavage of MP+SRSF7	Productive/ Unproductive MP	Productive/ Unproductive MP+SRSF3	Productive/ Unproductive MP+SRSF7	MP+SRSF3	MP+SRSF7
WT	Rep1	3.49736e+06	1.3774e+06	4.09247e+06	1.53381e+06	5295258	953188	2.5391	2.66816	5.55531	0.0441369	2.78515e-06
	Rep2	3.41503e+06	1.43363e+06	4.02198e+06	1.44771e+06	5.24511e+06	978762	2.38208	2.77817	5.35892
	Rep3	3.20635e+06	1.22332e+06	4.2426e+06	1.5825e+06	5.65018e+06	1.04284e+06	2.62104	2.68095	5.41805
