# Supplementary material for: SRSF7 and SRSF3 depend on RNA sequencing motifs and secondary structures to regulate Microprocessor
Source: Life Sci Alliance. 2023 Feb 7;6(4):e202201779. doi: 10.26508/lsa.202201779 (PMC9905709; doi:10.26508/lsa.202201779)
Supplement: Supplementary file 2 [file LSA-2022-01779_TableS7.xlsx]

## Sheet: Table S7
Table S7. Gel measurement calculation for Figs 3 and EV3
Figure 3K
Pri-mir-142	Rep	Carnonical cleavage MP	Alternative cleavage MP	Carnonical cleavage MP+SF7	Alternative cleavage MP+SF7	Carnonical cleavage MP+SF3	Alternative cleavage MP+SF3	Canonical/ Alternative cleavage MP	Canonical/ Alternative cleavage MP+SF7	Canonical/ Alternative cleavage MP+SF3	P(T<=t) two-tail (MP) and (MP+SF7)	P(T<=t) two-tail (MP) and (MP+SF3)
CUUC (WT)	Rep1	43678.4	538732	1.33197e+06	231052	935793	323290	0.0810764	5.76481	2.89459	0.00712842	0.0313694
	Rep2	24202.2	710311	1.60222e+06	248101	896519	403656	0.0340727	6.45794	2.221
	Rep3	37918.1	1.23218e+06	1.90739e+06	396502	1.05767e+06	689700	0.0307731	4.81055	1.53352
ACGC	Rep1	11676.2	1.0534e+06	1.34866e+06	1.57904e+06	588938	1.28871e+06	0.0110843	0.854102	0.456996	1.70352e-05	0.000245575
	Rep2	67202.1	879719	1.27122e+06	1.42445e+06	591460	1.04671e+06	0.0763903	0.892427	0.565065
	Rep3	10842.2	802047	1.01819e+06	1.06938e+06	625202	1.26201e+06	0.0135181	0.952138	0.495402
UUUU	Rep1	18028.7	1.62017e+06	172419	2.37388e+06	9463.74	1.52748e+06	0.0111277	0.0726316	0.00619567	0.0677622	0.458388
	Rep2	32206.2	1.07199e+06	92813.5	2.33752e+06	71771.3	1.76849e+06	0.0300434	0.039706	0.0405833
	Rep3	39770.6	1.65865e+06	113668	2.36168e+06	103744	1.4016e+06	0.0239776	0.04813	0.0740186
Figure 3N
Pri-mir-411	Rep	Carnonical cleavage MP	Alternative cleavage MP	Carnonical cleavage MP+SF7	Alternative cleavage MP+SF7	Carnonical cleavage MP+SF3	Alternative cleavage MP+SF3	Canonical/Alternative cleavage MP	Canonical/Alternative cleavage MP+SF7	Canonical/Alternative cleavage MP+SF3	P(T<=t) two-tail (MP) and (MP+SF7)	P(T<=t) two-tail (MP) and (MP+SF3)
CAUC (WT)	Rep1	582378	263505	1.11946e+06	139730	849326	76621.5	2.21012	8.01158	11.0847	0.0242674	0.00705644
	Rep2	224635	111254	847450	134137	1.38301e+06	101311	2.01913	6.31781	13.651
	Rep3	575896	217234	1.53465e+06	164822	1.84908e+06	134654	2.65104	9.31094	13.7322
UCGC	Rep1	342491	238917	963606	149576	807216	99752.9	1.43352	6.44224	8.09215	0.0374867	0.0489968
	Rep2	206849	131612	774805	175530	1.5274e+06	343899	1.57165	4.41407	4.44142
	Rep3	220452	149209	1.11797e+06	147488	1.15966e+06	139831	1.47748	7.5801	8.29331
UUAG	Rep1	593536	652583	593693	518062	527589	480289	0.909519	1.14599	1.09848	0.527831	0.487171
	Rep2	254942	217728	399667	369918	466176	366432	1.17092	1.08042	1.2722
	Rep3	23490	19677.4	38983.7	30476.1	21638.5	18789.9	1.19376	1.27915	1.1516
