# Supplementary material for: SRSF7 and SRSF3 depend on RNA sequencing motifs and secondary structures to regulate Microprocessor
Source: Life Sci Alliance. 2023 Feb 7;6(4):e202201779. doi: 10.26508/lsa.202201779 (PMC9905709; doi:10.26508/lsa.202201779)
Supplement: Supplementary file 3 [file LSA-2022-01779_TableS8.xlsx]

## Sheet: Table S8
Table S8. Gel measurement calculation for Figs 4 and EV4
Figure 4L, EV4C, EV4F
Structure	Pri-mir-142	Rep	Carnonical cleavage MP	Alternative cleavage MP	Carnonical cleavage MP+SF7	Alternative cleavage MP+SF7	Carnonical cleavage MP+SF3	Alternative cleavage MP+SF3	Canonical/ Alternative cleavage MP	Canonical/ Alternative cleavage MP+SF7	Canonical/ Alternative cleavage MP+SF3	P(T<=t) two-tail (MP) and (MP+SF7)	P(T<=t) two-tail (MP) and (MP+SF3)	P(T<=t) two-tail (MP) and (MP+SF7) (Structure)	P(T<=t) two-tail (MP) and (MP+SF3) (Structure)
Other	S1	Rep1	76600.2	1100755	652619	250127	442706	466640	0.0695888	2.60915	0.94871	0.00582902	0.0107141	3.11e-17	2.92e-08
	S1	Rep2	45162.5	336090	974031	298705	809884	644830	0.134376	3.26085	1.25597
	S1	Rep3	10020	350920	659665	199010	607049	620633	0.0285536	3.31473	0.978112
	S2a	Rep1	52288.5	808014	1.29668e+06	454576	295729	556191	0.0647123	2.85249	0.531705	0.014401	0.0507273
	S2a	Rep2	99102.6	620401	1.20563e+06	633228	976649	891456	0.15974	1.90394	1.09557
	S2a	Rep3	42116.4	397904	652940	253024	748660	915901	0.105846	2.58054	0.817403
	S3a	Rep1	67981.5	664468	408246	183264	235645	460401	0.10231	2.22764	0.511827	0.00705981	0.0356793
	S3a	Rep2	100542	486695	920136	388646	648162	767812	0.206582	2.36754	0.844168
	S3a	Rep3	60089.5	327179	765041	266961	455778	589125	0.183659	2.86574	0.773652
	C-S3a	Rep1	-43364.9	715181	2.20185e+06	819272	1.20302e+06	915158	-0.0606348	2.68757	1.31455	0.0093391	0.0324337
	C-S3a	Rep2	88170.3	1.1828e+06	1.5539e+06	804375	1.00273e+06	645883	0.0745439	1.93181	1.55249
	C-S3a	Rep3	19550.3	465519	881581	357272	717659	886541	0.0419968	2.46753	0.809504
	U-S3b	Rep1	62518.4	794367	1.03591e+06	454857	410739	545542	0.0787021	2.27744	0.7529	0.00377793	0.0167766
	U-S3b	Rep2	129644	1.16961e+06	1.22393e+06	657179	926745	842878	0.110844	1.8624	1.0995
	U-S3b	Rep3	39709.4	505841	593122	274705	920334	829117	0.0785018	2.15912	1.11002
	A-S3b	Rep1	44528.4	983296	1.41477e+06	450192	424478	686655	0.0452849	3.1426	0.618182	0.0235564	0.0250605
	A-S3b	Rep2	178863	1.383e+06	1.41782e+06	714057	623764	756082	0.12933	1.98559	0.824994
	A-S3b	Rep3	48611.8	571071	641008	300720	593096	581498	0.0851239	2.13158	1.01994
	plus-S0	Rep1	79310.6	964450	1.78963e+06	983920	1.83942e+06	590447	0.082234	1.81888	3.11531	0.000519573	0.0351946
	plus-S0	Rep2	6251.61	792168	1.56969e+06	1.00247e+06	1.03186e+06	517728	0.00789177	1.56583	1.99305
	plus-S0	Rep3	-49288.6	887631	1.55931e+06	819880	749917	442985	-0.0555283	1.90188	1.69287
	plus-S1	Rep1	131352	580107	1.02437e+06	605243	1.24924e+06	402386	0.226428	1.69249	3.10458	0.00697986	0.0427799
	plus-S1	Rep2	54121.1	800529	1.31686e+06	605621	647145	353933	0.0676066	2.1744	1.82844
	plus-S1	Rep3	122854	768241	1.47289e+06	786745	724940	416499	0.159916	1.87213	1.74056
S4a	S4a	Rep1	3152.76	702735	148853	890004	811.728	509168	0.00448642	0.16725	0.00159422	0.0187763	0.356837	0.0146954	0.166381
	S4a	Rep2	77001	702663	280496	966827	171142	898364	0.109584	0.29012	0.190504
	S4a	Rep3	20101.2	510417	103213	437449	134848	711885	0.0393819	0.235944	0.189424
	8L-S4a	Rep1	-168649	1.16794e+06	139742	1.46624e+06	-62164.5	1.10348e+06	-0.144399	0.0953069	-0.0563349	0.142249	0.345193
	8L-S4a	Rep2	30157.8	794006	260493	1.60831e+06	107304	1.10882e+06	0.0379818	0.161967	0.0967737
	8L-S4a	Rep3	2793.98	376864	17128.2	754683	75909.5	694000	0.00741375	0.0226959	0.10938
Figure 4O
Pri-miRNA	Rep	Carnonical cleavage MP	Alternative cleavage MP	Carnonical cleavage MP+SF7	Alternative cleavage MP+SF7	Carnonical cleavage MP+SF3	Alternative cleavage MP+SF3	Canonical/ Alternative cleavage MP	Canonical/ Alternative cleavage MP+SF7	Canonical/ Alternative cleavage MP+SF3	P(T<=t) two-tail (MP) and (MP+SF7)	P(T<=t) two-tail (MP) and (MP+SF3)
411	Rep1	582378	263505	1.11946e+06	139730	849326	76621.5	2.21012	8.01158	11.0847	0.0242674	0.00705644
	Rep2	224635	111254	847450	134137	1.38301e+06	101311	2.01913	6.31781	13.651
	Rep3	575896	217234	1.53465e+06	164822	1.84908e+06	134654	2.65104	9.31094	13.7322
1323	Rep1	149250	195658	420365	324401	929743	34940.7	0.762807	1.29582	26.6092	0.0146206	0.0149035
	Rep2	195179	187033	274782	190448	583780	28391.6	1.04356	1.44282	20.5617
	Rep3	224277	257828	386376	228099	537170	17138.4	0.869869	1.6939	31.3431
3173	Rep1	2.43789e+06	1.62277e+06	2.69979e+06	1.41228e+06	2.26823e+06	1.06882e+06	1.5023	1.91166	2.12218	0.390515	0.300614
	Rep2	2.41858e+06	1.65846e+06	2.03951e+06	1.37712e+06	2.25292e+06	1.38642e+06	1.45833	1.48099	1.62499
	Rep3	1.82603e+06	1.3587e+06	2.21178e+06	1.54438e+06	1.77299e+06	1.23763e+06	1.34395	1.43214	1.43257
26a-1	Rep1	419611	0	612126	0	582019	0
	Rep2	1.75718e+06	0	2.02616e+06	0	1.80698e+06	0
	Rep3	1.78795e+06	0	1.95675e+06	0	1.4906e+06	0
Figure EV4J
Pri-miRNA	Rep	Carnonical cleavage MP	Alternative cleavage MP	All products MP	Carnonical cleavage MP+SF7	Alternative cleavage MP+SF7	All products MP+SF7	Carnonical cleavage MP+SF3	Alternative cleavage MP+SF3	All products MP+SF3	Relative cleavage efficiency MP	Relative cleavage efficiency MP+SF7	Relative cleavage efficiency MP+SF3	P(T<=t) two-tail (MP) and (MP+SF7)	P(T<=t) two-tail (MP) and (MP+SF3)
411	Rep1	582378	263505	845883	1.11946e+06	139730	1.25919e+06	849326	76621.5	925948	1	1.48861	1.09465	0.1037	0.224871
	Rep2	224635	111254	335889	847450	134137	981587	1.38301e+06	101311	1.48432e+06	1	2.92236	4.41907
	Rep3	575896	217234	793129	1.53465e+06	164822	1.69947e+06	1.84908e+06	134654	1.98374e+06	1	2.14274	2.50115
1323	Rep1	149250	195658	344908	420365	324401	744766	929743	34940.7	964684	1	2.15932	2.79693	0.212852	0.225998
	Rep2	195179	187033	382212	274782	190448	465230	583780	28391.6	612172	1	1.2172	1.60165
	Rep3	224277	257828	482105	386376	228099	614475	537170	17138.4	554308	1	1.27457	1.14977
3173	Rep1	2.43789e+06	1.62277e+06	4.06066e+06	2.69979e+06	1.41228e+06	4.11206e+06	2.26823e+06	1.06882e+06	3.33705e+06	1	1.01266	0.821799	0.928199	0.0868142
	Rep2	2.41858e+06	1.65846e+06	4.07704e+06	2.03951e+06	1.37712e+06	3.41663e+06	2.25292e+06	1.38642e+06	3.63934e+06	1	0.838017	0.892644
	Rep3	1.82603e+06	1.3587e+06	3.18473e+06	2.21178e+06	1.54438e+06	3.75616e+06	1.77299e+06	1.23763e+06	3.01062e+06	1	1.17943	0.945331
26a-1	Rep1	419611	0	419611	612126	0	612126	582019	0	582019	1	1.45879	1.38704	0.172514	0.659394
	Rep2	1.75718e+06	0	1.75718e+06	2.02616e+06	0	2.02616e+06	1.80698e+06	0	1.80698e+06	1	1.15308	1.02834
	Rep3	1.78795e+06	0	1.78795e+06	1.95675e+06	0	1.95675e+06	1.4906e+06	0	1.4906e+06	1	1.09441	0.833695
