# Supplementary material for: SRSF7 and SRSF3 depend on RNA sequencing motifs and secondary structures to regulate Microprocessor
Source: Life Sci Alliance. 2023 Feb 7;6(4):e202201779. doi: 10.26508/lsa.202201779 (PMC9905709; doi:10.26508/lsa.202201779)
Supplement: Supplementary file 4 [file LSA-2022-01779_TableS9.xlsx]

## Sheet: Table S9
Table S9. Figure 5 calculation
Figure 5A
Sample	CL-3 read	CL-2 read	CL-1 read	CL0 read	CL1 read	All read	CL-3 percentage	CL-2 percentage	CL-1 percentage	CL0 percentage	CL1 percentage
142 WT (CUUC) rep1	1326	17689	1190	98001	110201	231338	0.00573187	0.0764639	0.00514399	0.423627	0.476364
	1609	19226	1210	105278	123434	254519	0.00632173	0.0755386	0.00475407	0.413635	0.48497
	1484	17018	1184	100067	114200	237329	0.00625292	0.0717064	0.00498886	0.421638	0.481189
142 nonCNNC (UUUU) rep1	10077	141575	2269	14710	7428	178593	0.0564244	0.792724	0.0127049	0.082366	0.0415918
	9144	134879	1981	13565	6052	167611	0.0545549	0.804714	0.011819	0.0809314	0.0361074
	12121	170401	2936	17589	8832	216269	0.0560459	0.787912	0.0135757	0.0813293	0.040838
Figure 5B
	Raw Ct value									GAPDH normalized									CT normalized
Name sample	WT-pXG1	WT-pXG2	WT-pXG3	WT-SF7.1	WT-SF7.2	WT-SF7.3	WT-SF3.1	WT-SF3.2	WT-SF3.3	WT-pXG1	WT-pXG2	WT-pXG3	WT-SF7.1	WT-SF7.2	WT-SF7.3	WT-SF3.1	WT-SF3.2	WT-SF3.3	WT-pXG1	WT-pXG2	WT-pXG3	WT-SF7.1	WT-SF7.2	WT-SF7.3	WT-SF3.1	WT-SF3.2	WT-SF3.3
GAPDH	19.63	17.72	16.9767	17.0933	16.81	16.9267	16.435	16.56	16.1033	1	1	1	1	1	1	1	1	1
SRSF3	21.1833	19.8733	18.7767	18.9767	18.71	18.8833	14.55	14.3867	14.7967	0.340722	0.224793	0.287175	0.271057	0.267943	0.257623	3.69353	4.51064	2.47369	1.73307	1.1434	1.46071	1.37872	1.36289	1.31039	18.7871	22.9433	12.5824
SRSF7	22.2	20.7667	20.2833	15.5967	15.0367	15.0367	19.7	20	20.4167	0.168404	0.121021	0.101063	2.8219	3.41843	3.70635	0.104025	0.0921418	0.0502988	1.90968	1.37237	1.14605	32	38.7646	42.0296	1.17963	1.04488	0.570382
Figure 5C
Sample	Rep	CL-2 read	CL0 read	CL1 read	CL-2/(CL0+CL1)	P(T<=t) two-tail compared to pXG
WT-pXG	Rep1	17689	98001	110201	0.0849608
	Rep2	19226	105278	123434	0.0840621
	Rep3	17018	100067	114200	0.0794243
WT-SRSF7	Rep1	7931	83216	72948	0.0507864	0.000179836
	Rep2	7315	82769	73308	0.0468679
	Rep3	6448	64077	58105	0.0527737
WT-SRSF3	Rep1	1497	12786	15733	0.0524913	0.000195013
	Rep2	6744	64959	80835	0.046257
	Rep3	7046	66398	83536	0.046994
