# Supplementary material for: SRSF7 and SRSF3 depend on RNA sequencing motifs and secondary structures to regulate Microprocessor
Source: Life Sci Alliance. 2023 Feb 7;6(4):e202201779. doi: 10.26508/lsa.202201779 (PMC9905709; doi:10.26508/lsa.202201779)
Supplement: Supplementary file 5 [file LSA-2022-01779_TableS1.xlsx]

## Sheet: Table S1
Table S1. Cloning primers
Backbone vector	Inserted sequence name	PCR primers		Cloning method
		Primer name	Primer sequences (5'-3')
pXG	SRSF1	F-SRSF1	CCG CTCGAG ATGTCGGGAGGTGGTGTGATTCGTG	Restriction enzymes and T4 DNA ligase
		R-SRSF1	GC TCTAGA TGTACGAGAGCGAGATCTGCTATGA
pXG	SRSF2	F-SRSF2	CCG CTCGAG ATGAGCTACGGCCGCCCCCCTCCCG	Restriction enzymes and T4 DNA ligase
		R-SRSF2	GC TCTAGA AGAGGACACCGCTCCTTCCTCTTCA
pXG	SRSF3	Obtained from previous paper (Kim et al., 2018)
pXG	SRSF5	F-SRSF5	CCG CTCGAG ATGAGTGGCTGTCGGGTATTCATCG	Restriction enzymes and T4 DNA ligase
		R-SRSF5	GC TCTAGA ATTGCCACTGTCAACTGATCTGGAC
pXG	SRSF7	F-SRSF7	CCG CTCGAG ATGTCGCGTTACGGGCGGTACG	Restriction enzymes and T4 DNA ligase
		R-SRSF7	CCG CTCGAG GTCCATTCTTTCAGGACTTGC
pXG	SRSF8	F-SRSF8	CCG CTCGAG ATGAGCTGCGGCCGCCCCCCTCCCG	Restriction enzymes and T4 DNA ligase
		R-SRSF8	GC TCTAGA AGAGGACATCTGTCCTTCCTCTTCA
pXG	SRSF9	F-SRSF9	CCG CTCGAG ATGTCGGGCTGGGCGGACGAGCGCG	Restriction enzymes and T4 DNA ligase
		R-SRSF9	GC TCTAGA GTAGGGCCTGAAAGGAGAGAAGTAG
pcDNA3	pri-mir-142_CNNC	Obtained from previous paper (Li et al., 2020)
pcDNA3	pri-mir-142_nonCNNC	F-142noCNNC-plasmid	GTGGGTTTTGGAGATCACGCCACTGCTGCC	In-Fusion® HD Cloning Kit, used pcDNA3-pri-mir-142_WT as the template
		R-142noCNNC-plasmid	ATCTCCAAAACCCACAGTACACTCATCCAT
