# Supplementary material for: SRSF7 and SRSF3 depend on RNA sequencing motifs and secondary structures to regulate Microprocessor
Source: Life Sci Alliance. 2023 Feb 7;6(4):e202201779. doi: 10.26508/lsa.202201779 (PMC9905709; doi:10.26508/lsa.202201779)
Supplement: Supplementary file 6 [file LSA-2022-01779_TableS2.xlsx]

## Sheet: Table S2
Table S2. PCR primers
Substrate name	PCR templates	PCR primers		DNA sequences encoding for pri-miRNAs (5'-3')	Reference
		Primer name	Primer sequence (5'-3')
Pri-mir-142 CUUC (WT)	Pri-mir-142 from previous paper	F-T7-142	TAATACGACTCACTATAGGGCGGACAGACAGACAGTGCAGTC	GGGCGGACAGACAGACAGTGCAGTCACCCATAAAGTAGAAAGCACTACTAACAGCACTGGAGGGTGTAGTGTTTCCTACTTTATGGATGAGTGTACTGTGGGCTTCGG	Li et al., 2020
		R-142	CCGAAGCCCACAGTACACTCATCC
Pri-mir-142 UUUU (nonCNNC)	Pri-mir-142 from previous paper	F-T7-142	TAATACGACTCACTATAGGGCGGACAGACAGACAGTGCAGTC	GGGCGGACAGACAGACAGTGCAGTCACCCATAAAGTAGAAAGCACTACTAACAGCACTGGAGGGTGTAGTGTTTCCTACTTTATGGATGAGTGTACTGTGGGTTTTGG	Li et al., 2020
		R-142-noCNNC	CCAAAACCCACAGTACACTCATCC
Pri-mir-191	Genomic DNA from HCT116 cells	F-T7-pri-mir-191 (+20)	TAATACGACTCACTATAGGGCCAACGGCTGGACAGCGGG	GGGCCAACGGCTGGACAGCGGGCAACGGAATCCCAAAAGCAGCTGTTGTCTCCAGAGCATTCCAGCTGCGCTTGGATTTCGTCCCCTGCTCTCCTGCCTGAGCAGCGCCCTGGCCC	This study
		R-pri-mir-191 (+30)	GGGCCAGGGCGCTGCTCAGGCAGGAGAGC
Pri-mir-96	Genomic DNA from A549 cells	F-T7-96	TAATACGACTCACTATAGGGCAGTGCCATCTGCTTGGCCGATTTT	GGGCAGTGCCATCTGCTTGGCCGATTTTGGCACTAGCACATTTTTGCTTGTGTCTCTCCGCTCTGAGCAATCATGTGCAGTGCCAATATGGGAAAAGCAGGACCCGCAGCTGCGTCCGC	This study
		R-pri-mir-96 (+30)	GCGGACGCAGCTGCGGGTCCTGCTTTTCC
Pri-mir-371a	Genomic DNA from HCT116 cells	F-T7-pri-mir-371a (+20)	TAATACGACTCACTATAGGGCATCCCCTCAGCCTGTGGC	GGGCAUCCCCUCAGCCUGUGGCACUCAAACUGUGGGGGCACUUUCUGCUCUCUGGUGAAAGUGCCGCCAUCUUUUGAGUGUUACCGCUUGAGAAGACUCAACCUGCGGAGA	This study
		R-pri-mir-371a (+30)	TCTCCGCAGGTTGAGTCTTCTCAAGCG
Pri-mir-329-1	Genomic DNA from A549 cells	F-T7-329-1	TAATACGACTCACTATAGGGAGTGTTAATCAGTGGTACCTGAAGAGAGGTTTTCTGGGTTTCTGTTTCTTTA	AGTGTTAATCAGTGGTACCTGAAGAGAGGTTTTCTGGGTTTCTGTTTCTTTAATGAGGACGAAACACACCTGGTTAACCTCTTTTCCAGTATCAAATCCCATCT	This study
		R-329-1	AGATGGGATTTGATACTGGAAAAGAGGTTAACCAGGTGTGTTTCGTCCTCATTAAAGAAACAGAAACCCAGA
Pri-mir-149	Genomic DNA from HCT116 cells	T7-F-pri-149(30)	TAATACGACTCACTATAGGGTGCCGGGGGCTCCCAGGCCG	GGGTGCCGGGGGCTCCCAGGCCGGCGCCCGAGCTCTGGCTCCGTGTCTTCACTCCCGTGCTTGTCCGAGGAGGGAGGGAGGGACGGGGGCTGTGCTGGGGCAGCTGGAACAACGCAGGTCGCCGG	This study
		R-pri-149(30)	CCGGCGACCTGCGTTGTTCCAGCTGCCC
Pri-mir-766	Genomic DNA from HCT116 cells	F-genomePCR-766	TAATACGACTCACTATAGGGAGGACCTGGGCTTGGGTGGT	GGGAGGACCTGGGCTTGGGTGGTAGGAGGAATTGGTGCTGGTCTTTCATTTTGGATTTGACTCCAGCCCCACAGCCTCAGCCACCCCAGCCAATTGTCATAGGAGC	This study
		R-genomePCR-766	GCTCCTATGACAATTGGCTGGGGTG
Pri-mir-424	Genomic DNA from HCT116 cells	F-genomePCR-424	TAATACGACTCACTATAGGGTCATTGACTCCGAGGGGATA	GGGTCATTGACTCCGAGGGGATACAGCAGCAATTCATGTTTTGAAGTGTTCTAAATGGTTCAAAACGTGAGGCGCTGCTATACCCCCTCGTGGGGAAGGTAGAAGGT	This study
		R-genomePCR-424	ACCTTCTACCTTCCCCACGAGGGGG
Pri-mir-142 CUUC (+40)	Pri-mir-142 CUUC (WT)	F-T7-142lib	TAATACGACTCACTATA GGGAAGAGTACACGCCGACGGACAG	GGGAAGAGTACACGCCGACGGACAGACAGACAGTGCAGTCACCCATAAAGTAGAAAGCACTACTAACAGCACTGGAGGGTGTAGTGTTTCCTACTTTATGGATGAGTGTACTGTGGGCTTCGGAGATCACGCCACTGCTGCC	This study
		R-142WT(+40)	GGCAGCAGTGGCGTGATCTCCGAAGCCCACAGTACACTCATCCATAAAG
Pri-mir-142 UUUU (+40)	Pri-mir-142 CUUC (WT)	F-T7-142lib	TAATACGACTCACTATA GGGAAGAGTACACGCCGACGGACAG	GGGAAGAGTACACGCCGACGGACAGACAGACAGTGCAGTCACCCATAAAGTAGAAAGCACTACTAACAGCACTGGAGGGTGTAGTGTTTCCTACTTTATGGATGAGTGTACTGTGGGTTTTGGAGATCACGCCACTGCTGCC	This study
		R-142noCNNC(+40)	GGCAGCAGTGGCGTGATCTCCAAAACCCACAGTACACTCATCCATAAAG
Pri-mir-142 ACGC (+40)	Pri-mir-142 CUUC (WT)	F-T7-142lib	TAATACGACTCACTATA GGGAAGAGTACACGCCGACGGACAG	GGGAAGAGTACACGCCGACGGACAGACAGACAGTGCAGTCACCCATAAAGTAGAAAGCACTACTAACAGCACTGGAGGGTGTAGTGTTTCCTACTTTATGGATGAGTGTACTGTGGGACGCGGAGATCACGCCACTGCTGCC	This study
		R-Pri-142_ACGC	GGCAGCAGTGGCGTGATCTCCGCGTCCCACAGTACACTCATCCATAAAG
Pri-mir-411 CAUC WT	Genomic DNA from HCT116 cells	F-T7-Pri-411(+30)	TAATACGACTCACTATAGGGCTCGGCATCTCTGTGTGGTACTTGG	GGGCUCGGCAUCUCUGUGUGGUACUUGGAGAGAUAGUAGACCGUAUAGCGUACGCUUUAUCUGUGACGUAUGUAACACGGUCCACUAACCCUCAGUAUCAAAUCCAUCCCCGAGGCUCCUGGAAACAAC	This study
		R-Pri-411(+40)	GTTGTTTCCAGGAGCCTCGGGGATGG
Pri-mir-411 UUAG	Genomic DNA from HCT116 cells	F-T7-Pri-411(+30)	TAATACGACTCACTATAGGGCTCGGCATCTCTGTGTGGTACTTGG	GGGCUCGGCAUCUCUGUGUGGUACUUGGAGAGAUAGUAGACCGUAUAGCGUACGCUUUAUCUGUGACGUAUGUAACACGGUCCACUAACCCUCAGUAUCAAAUCUUAGCCCGAGGCUCCUGGAAACAAC	This study
		R-Pri-411_UUAG	GTTGTTTCCAGGAGCCTCGGGCTAAGATTTGATACTGAGGG
Pri-mir-411 UCGC (+40)	Genomic DNA from HCT116 cells	F-T7-Pri-411(+30)	TAATACGACTCACTATAGGGCTCGGCATCTCTGTGTGGTACTTGG	GGGCUCGGCAUCUCUGUGUGGUACUUGGAGAGAUAGUAGACCGUAUAGCGUACGCUUUAUCUGUGACGUAUGUAACACGGUCCACUAACCCUCAGUAUCAAAUCUCGCCCCGAGGCUCCUGGAAACAAC	This study
		R-Pri-411_UCGC	GTTGTTTCCAGGAGCCTCGGGGCGAGATTTGATACTGAGGG
Pri-mir-142_S1	Pri-mir-142 CUUC (WT)	F-T7-142lib	TAATACGACTCACTATA GGGAAGAGTACACGCCGACGGACAG	GGGAAGAGTACACGCCGACGGACAGACAGACAGTGCAGTCACCCATAAAGTAGAAAGCACTACTAACAGCACTGGAGGGTGTAGTGTTTCCTACTTTATGGATGAGTGTACTGTGGGCTACGGAGATCACGCCACTGCTGCC	This study
		R3_CNNCb_b1	GGCAGCAGTGGCGTGATCTCCGTAGCCCACAGTACACTCATCCATAAAG
Pri-mir-142_S2a	Pri-mir-142 CUUC (WT)	F-T7-142lib	TAATACGACTCACTATA GGGAAGAGTACACGCCGACGGACAG	GGGAAGAGTACACGCCGACGGACAGACAGACAGTGCAGTCACCCATAAAGTAGAAAGCACTACTAACAGCACTGGAGGGTGTAGTGTTTCCTACTTTATGGATGAGTGTACTGTGGGCTACGGAGATCAAGCCACTGCTGCC	This study
		R4_CNNCb_b2	GGCAGCAGTGGCTTGATCTCCGTAGCCCACAGTACACTCATCCATAAAG
Pri-mir-142_S3a	Pri-mir-142 CUUC (WT)	F-T7-142lib	TAATACGACTCACTATA GGGAAGAGTACACGCCGACGGACAG	GGGAAGAGTACACGCCGACGGACAGACAGACAGTGCAGTCACCCATAAAGTAGAAAGCACTACTAACAGCACTGGAGGGTGTAGTGTTTCCTACTTTATGGATGAGTGTACTGTGGGCTACGGAGATCTAGCCACTGCTGCC	This study
		R5_CNNCb_b3	GGCAGCAGTGGCTAGATCTCCGTAGCCCACAGTACACTCATCCATAAAG
Pri-mir-142_S4a	Pri-mir-142 CUUC (WT)	F-T7-142lib	TAATACGACTCACTATA GGGAAGAGTACACGCCGACGGACAG	GGGAAGAGTACACGCCGACGGACAGACAGACAGTGCAGTCACCCATAAAGTAGAAAGCACTACTAACAGCACTGGAGGGTGTAGTGTTTCCTACTTTATGGATGAGTGTACTGTGGGCTACGGAGAAGTAGCCACTGCTGCC	This study
		R6_CNNCb_b4	GGCAGCAGTGGCTACTTCTCCGTAGCCCACAGTACACTCATCCATAAAG
Pri-mir-142_8L-S4a	Pri-mir-142 CUUC (WT)	F-T7-142lib	TAATACGACTCACTATA GGGAAGAGTACACGCCGACGGACAG	GGGAAGAGTACACGCCGACGGACAGACAGACAGTGCAGTCACCCATAAAGTAGAAAGCACTACTAACAGCACTGGAGGGTGTAGTGTTTCCTACTTTATGGATGAGTGTACTGTGGGCTACGGAAAGAAGTAGCCACTGCTGCC	This study
		R8_CNNCb_CT	GGCAGCAGTGGCTACTTCTTTCCGTAGCCCACAGTACACTCATCCATAAAG
Pri-mir-142-C-S3a	Pri-mir-142 CUUC (WT)	F-T7-142lib	TAATACGACTCACTATA GGGAAGAGTACACGCCGACGGACAG	GGGAAGAGTACACGCCGACGGACAGACAGACAGTGCAGTCACCCATAAAGTAGAAAGCACTACTAACAGCACTGGAGGGTGTAGTGTTTCCTACTTTATGGATGAGTGTACTGTGGGCTACGGAAAGAAGTACCACTGCTGCC	This study
		R9_CNNCb_bg1	GGCAGCAGTGGTACTTCTTTCCGTAGCCCACAGTACACTCATCCATAAAG
Pri-mir-142-U-S3b	Pri-mir-142 CUUC (WT)	F-T7-142lib	TAATACGACTCACTATA GGGAAGAGTACACGCCGACGGACAG	GGGAAGAGTACACGCCGACGGACAGACAGACAGTGCAGTCACCCATAAAGTAGAAAGCACTACTAACAGCACTGGAGGGTGTAGTGTTTCCTACTTTATGGATGAGTGTACTGTGGGCTACGGAAAGAAGTGCCACTGCTGCC	This study
		R10_CNNCb_bg2	GGCAGCAGTGGCACTTCTTTCCGTAGCCCACAGTACACTCATCCATAAAG
Pri-mir-142-A-S3b	Pri-mir-142 CUUC (WT)	F-T7-142lib	TAATACGACTCACTATA GGGAAGAGTACACGCCGACGGACAG	GGGAAGAGTACACGCCGACGGACAGACAGACAGTGCAGTCACCCATAAAGTAGAAAGCACTACTAACAGCACTGGAGGGTGTAGTGTTTCCTACTTTATGGATGAGTGTACTGTGGGCTACGGAAAGAAGAGCCACTGCTGCC	This study
		R11_CNNCb_bg3	GGCAGCAGTGGCTCTTCTTTCCGTAGCCCACAGTACACTCATCCATAAAG
Pri-mir-142-plus-S0	Pri-mir-142 CUUC (WT)	F-T7-142lib	TAATACGACTCACTATA GGGAAGAGTACACGCCGACGGACAG	GGGAAGAGTACACGCCGACGGACAGACAGACAGTGCAGTCACCCATAAAGTAGAAAGCACTACTAACAGCACTGGAGGGTGTAGTGTTTCCTACTTTATGGATGAGTGTACTGTAGGGCTACGGAGATCACCCACTGCTGCC	This study
		R1_CNNCb_s1b0	GGCAGCAGTGGGTGATCTCCGTAGCCCTACAGTACACTCATCCATAAAG
Pri-mir-142-plus-S1	Pri-mir-142 CUUC (WT)	F-T7-142lib	TAATACGACTCACTATA GGGAAGAGTACACGCCGACGGACAG	GGGAAGAGTACACGCCGACGGACAGACAGACAGTGCAGTCACCCATAAAGTAGAAAGCACTACTAACAGCACTGGAGGGTGTAGTGTTTCCTACTTTATGGATGAGTGTACTGTAGGGCTACGGAGATCGCCCACTGCTGCC	This study
		R2_CNNCb_s1b1	GGCAGCAGTGGGCGATCTCCGTAGCCCTACAGTACACTCATCCATAAAG
Pri-mir-1323	Genomic DNA from HCT116 cells	F-T7-Pri-1323(+30)	TAATACGACTCACTATAGGGAAGTCAGACATGACATTCAGACTG	GGGAAGTCAGACATGACATTCAGACTGAGGTCCTCAAAACTGAGGGGCATTTTCTGTGGTTTGAAAGGAAAGTGCACCCAGTTTTGGGGATGTCAATTGTGAATCCTCATCATAACCCATCCCCAGTCC	This study
		R-Pri-1323(+40)	GGACTGGGGATGGGTTATGATGAGG
Pri-mir-3173	Genomic DNA from HCT116 cells	F-T7-Pri-3173 (+30)	TAATACGACTCACTATAGGGAGTCTTTGTTGGTCTTGGGCCAGC	GGGGAGTCTTTGTTGGTCTTGGGCCAGCTTCCCTGCCCTGCCTGTTTTCTCCTTTGTGATTTTATGAGAACAAAGGAGGAAATAGGCAGGCCAGGGAAACGATCTCTCTCCCTCTCTTGTGCCGAGGAAGAACT	This study
		R-Pri-3173 (+40)	AGTTCTTCCTCGGCACAAGAGAGG
Pri-mir-26a-1	Genomic DNA from HCT116 cells	T7-F-pri-26a-1(30)	TAATACGACTCACTATAGGGACCAAGGCCCTGGCGAAGGC	GGGACCAAGGCCCTGGCGAAGGCCGTGGCCTCGTTCAAGTAATCCAGGATAGGCTGTGCAGGTCCCAATGGGCCTATTCTTGGTTACTTGCACGGGGACGCGGGCCTGGACGCCGGCATCCGGG	This study
		R-pri-26a-1(30)	CCCGGATGCCCGGCGTCCAGGCCCGCGTCC
Pre-mir-142_CL-2	No	F-DNA-142CL-2	TAGTGCTTTCTACTTTATGGGCTGATGAGTCCGTGAGGACGAAACGGTACCCGGTACCGTCCCCATAAAGTAG	TAATACGACTCACTATAGGGaaaaaaaaaaaaaaaaaGTGCTTTCTACTTTATGGGCTGATGAGTCCGTGAGGACGAAACGGTACCCGGTACCGTCCCCATAAAGTAGAAAGCACTACTAACAGCACTGGAGGGTGTAGTGTTTCCTACTTTATGGATGGGCCGGCATGGTCCCAGCCTCCTCGCTGGCGCCGGCTGGGCAACATTCCGAGGGGACCGTCCCCTCGGTAATGGCGAATGGGACC	This study
		R-DNA-142CL-2	CATCCATAAAGTAGGAAACACTACACCCTCCAGTGCTGTTAGTAGTGCTTTCTACTTTATGGGGACGGTACCGGGTACCGTTTCGTCCTC
		T7-newHH142CL-2	TAATACGACTCACTATAGGGaaaaaaaaaaaaaaaaaGTGCTTTCTACTTTATGGGC
		R-halfHDV-142CL-2	CGAGGAGGCTGGGACCATGCCGGCCCATCCATAAAGTAGGAAACAC
		T7-GGG	TAATACGACTCACTATAGGG
		R-HDVribozyme	GGTCCCATTCGCCATTACCGAGGGGACGGTCC
Pre-mir-142_CL0	No	F-DNA-142CL0	AGTAGTGCTTTCTACTTTATGCTGATGAGTCCGTGAGGACGAAACGGTACCCGGTACCGTCCATAAAGTAGAAAG	TAATACGACTCACTATAGGGaaaaaaaaaaaaaaaaaGTGCTTTCTACTTTATGCTGATGAGTCCGTGAGGACGAAACGGTACCCGGTACCGTCCATAAAGTAGAAAGCACTACTAACAGCACTGGAGGGTGTAGTGTTTCCTACTTTATGGAGGCCGGCATGGTCCCAGCCTCCTCGCTGGCGCCGGCTGGGCAACATTCCGAGGGGACCGTCCCCTCGGTAATGGCGAATGGGACC	This study
		R-DNA-142CL0	TCCATAAAGTAGGAAACACTACACCCTCCAGTGCTGTTAGTAGTGCTTTCTACTTTATGGACGGTACCGGGTACCGTTTCGTCCT
		T7-newHH142CL0	TAATACGACTCACTATAGGGaaaaaaaaaaaaaaaaaGTGCTTTCTACTTTATGCTG
		R-halfHDV-142CL0	CGAGGAGGCTGGGACCATGCCGGCCTCCATAAAGTAGGAAACACTAC
		T7-GGG	TAATACGACTCACTATAGGG
		R-HDVribozyme	GGTCCCATTCGCCATTACCGAGGGGACGGTCC
HDV ribozyme	Temp-HDVribozyme	F-HDVribozyme	GGCCGGCATGGTCCCAGCCTCCTCGCTGGCGCCGG	GGCCGGCATGGTCCCAGCCTCCTCGCTGGCGCCGGCTGGGCAACATTCCGAGGGGACCGTCCCCTCGGTAATGGCGAATGGGACC	This study
		R-HDVribozyme	GGTCCCATTCGCCATTACCGAGGGGACGGTCC
		Temp-HDVribozyme	GCCTCCTCGCTGGCGCCGGCTGGGCAACATTCCGAGGGGACCGTCCCCTCGGTAATG
