# Supplementary material for: SRSF7 and SRSF3 depend on RNA sequencing motifs and secondary structures to regulate Microprocessor
Source: Life Sci Alliance. 2023 Feb 7;6(4):e202201779. doi: 10.26508/lsa.202201779 (PMC9905709; doi:10.26508/lsa.202201779)
Supplement: Supplementary file 7 [file LSA-2022-01779_TableS3.xlsx]

## Sheet: Table S3
Table S3. High-throughput library primers
Substrate name	PCR templates	PCR primers		DNA sequences encoding for pri-miRNAs (5'-3')
		Primer name	Primer sequence (5'-3')
Pri-mir-142_lib1_1st PCR	Pri-mir-142 CUUC (WT)	F-142lib	AAGAGTACACGCCGACGGACAGACAGACAGTGCAGTC	GGGAAGAGTACACGCCGACGGACAGACAGACAGTGCAGTCACCCATAAAGTAGAAAGCACTACTAACAGCACTGGAGGGTGTAGTGTTTCCTACTTTATGGATGAGTGTACTGTGGGNNNNGGAGATCACGCCACTGCTGCC
		R-142lib_1	GGCAGCAGTGGCGTGATCTCCNNNNCCCACAGTACACTCATCCATAAAG
Pri-mir-142_lib1_2nd PCR	Pri-mir-142_lib1_1st PCR	F-T7-142lib	TAATACGACTCACTATA GGGAAGAGTACACGCCGACGGACAG	GGGAAGAGTACACGCCGACGGACAGACAGACAGTGCAGTCACCCATAAAGTAGAAAGCACTACTAACAGCACTGGAGGGTGTAGTGTTTCCTACTTTATGGATGAGTGTACTGTGGGNNNNGGAGATCACGCCACTGCTGCCTGGAATTCTCGGGTGCCAA
		R-142-RA3-1	TTGGCACCCGAGAATTCCAGGCAGCAGTGGCGTGATCTCC
Pri-mir-142_lib2_1st PCR	Pri-mir-142 CUUC (WT)	F-142lib	AAGAGTACACGCCGACGGACAGACAGACAGTGCAGTC	GGGAAGAGTACACGCCGACGGACAGACAGACAGTGCAGTCACCCATAAAGTAGAAAGCACTACTAACAGCACTGGAGGGTGTAGTGTTTCCTACTTTATGGATGAGTGTACTGNNNNCTTCGGAGATCACGCCACTGCTGCC
		R-142lib_2	GGCAGCAGTGGCGTGATCTCCGAAGNNNNCAGTACACTCATCCATAAAG
Pri-mir-142_lib2_2nd PCR	Pri-mir-142_lib2_1st PCR	F-T7-142lib	TAATACGACTCACTATA GGGAAGAGTACACGCCGACGGACAG	GGGAAGAGTACACGCCGACGGACAGACAGACAGTGCAGTCACCCATAAAGTAGAAAGCACTACTAACAGCACTGGAGGGTGTAGTGTTTCCTACTTTATGGATGAGTGTACTGNNNNCTTCGGAGATCACGCCACTGCTGCCTGGAATTCTCGGGTGCCAA
		R-142-RA3-1	TTGGCACCCGAGAATTCCAGGCAGCAGTGGCGTGATCTCC
Pri-mir-142_lib3_1st PCR	Pri-mir-142 CUUC (WT)	F-142lib	AAGAGTACACGCCGACGGACAGACAGACAGTGCAGTC	GGGAAGAGTACACGCCGACGGACAGACAGACAGTGCAGTCACCCATAAAGTAGAAAGCACTACTAACAGCACTGGAGGGTGTAGTGTTTCCTACTTTATGGATGAGTGTACTGTGGGCTTCGGAGATCNNNNCACTGCTGCC
		R-142lib_3	GAGAATTCCAGGCAGCAGTGNNNNGATCTCCGAAGCCCACAGTACACTC
Pri-mir-142_lib3_2nd PCR	Pri-mir-142_lib3_1st PCR	F-T7-142lib	TAATACGACTCACTATA GGGAAGAGTACACGCCGACGGACAG	GGGAAGAGTACACGCCGACGGACAGACAGACAGTGCAGTCACCCATAAAGTAGAAAGCACTACTAACAGCACTGGAGGGTGTAGTGTTTCCTACTTTATGGATGAGTGTACTGTGGGCTTCGGAGATCNNNNCACTGCTGCCTGGAATTCTCGGGTGCCAA
		R-142-RA3-2	TTGGCACCCGAGAATTCCAGGCAGCAGTG
Pri-mir-191_lib1_1st PCR	Pri-mir-191	F-191lib(40nt)	GGGCAGGAGCTCCCCCGCCCCCCGCCAACGGCTGGACAGCG	GGGCAGGAGCTCCCCCGCCCCCCGCCAACGGCTGGACAGCGGGCAACGGAATCCCAAAAGCAGCTGTTGTCTCCAGAGCATTCCAGCTGCGCTTGGATTTCGTCCCCTGCTCTCCTGCCTGAGNNNNGCCCTGGCCCAGATGGGGTGTGG
		R-191lib_1	CCACACCCCATCTGGGCCAGGGCNNNNCTCAGGCAGGAGAGCAGGGGACG
Pri-mir-191_lib1_2nd PCR	Pri-mir-191_lib1_1st PCR	F-T7-191lib(40nt)	TAATACGACTCACTATAGGGCAGGAGCTCCCCCGCCCC	GGGCAGGAGCTCCCCCGCCCCCCGCCAACGGCTGGACAGCGGGCAACGGAATCCCAAAAGCAGCTGTTGTCTCCAGAGCATTCCAGCTGCGCTTGGATTTCGTCCCCTGCTCTCCTGCCTGAGNNNNGCCCTGGCCCAGATGGGGTGTGGAATTCTCGGGTGCCAA
		R-191-RA3	TTGGCACCCGAGAATTCCA CACCCCATCTGGGCCA
Pri-mir-191_lib2_1st PCR	Pri-mir-191	F-191lib(40nt)	GGGCAGGAGCTCCCCCGCCCCCCGCCAACGGCTGGACAGCG	GGGCAGGAGCTCCCCCGCCCCCCGCCAACGGCTGGACAGCGGGCAACGGAATCCCAAAAGCAGCTGTTGTCTCCAGAGCATTCCAGCTGCGCTTGGATTTCGTCCCCTGCTCTCCTGCCNNNNCAGCGCCCTGGCCCAGATGGGGTGTGG
		R-191lib_2	CCACACCCCATCTGGGCCAGGGCGCTGNNNNGGCAGGAGAGCAGGGGACG
Pri-mir-191_lib2_2nd PCR	Pri-mir-191_lib2_1st PCR	F-T7-191lib(40nt)	TAATACGACTCACTATAGGGCAGGAGCTCCCCCGCCCC	GGGCAGGAGCTCCCCCGCCCCCCGCCAACGGCTGGACAGCGGGCAACGGAATCCCAAAAGCAGCTGTTGTCTCCAGAGCATTCCAGCTGCGCTTGGATTTCGTCCCCTGCTCTCCTGCCNNNNCAGCGCCCTGGCCCAGATGGGGTGTGGAATTCTCGGGTGCCAA
		R-191-RA3	TTGGCACCCGAGAATTCCA CACCCCATCTGGGCCA
Pri-mir-191_lib3_1st PCR	Pri-mir-191	F-191lib(40nt)	GGGCAGGAGCTCCCCCGCCCCCCGCCAACGGCTGGACAGCG	GGGCAGGAGCTCCCCCGCCCCCCGCCAACGGCTGGACAGCGGGCAACGGAATCCCAAAAGCAGCTGTTGTCTCCAGAGCATTCCAGCTGCGCTTGGATTTCGTCCCCTGCTCTCCTGCCTGAGCAGCNNNNTGGCCCAGATGGGGTGTGG
		R-191lib_3	CCACACCCCATCTGGGCCANNNNGCTGCTCAGGCAGGAGAGCAGGGGACG
Pri-mir-191_lib3_2nd PCR	Pri-mir-191_lib3_1st PCR	F-T7-191lib(40nt)	TAATACGACTCACTATAGGGCAGGAGCTCCCCCGCCCC	GGGCAGGAGCTCCCCCGCCCCCCGCCAACGGCTGGACAGCGGGCAACGGAATCCCAAAAGCAGCTGTTGTCTCCAGAGCATTCCAGCTGCGCTTGGATTTCGTCCCCTGCTCTCCTGCCTGAGCAGCNNNNTGGCCCAGATGGGGTGTGGAATTCTCGGGTGCCAA
		R-191-RA3	TTGGCACCCGAGAATTCCA CACCCCATCTGGGCCA
