# Supplementary material for: SRSF7 and SRSF3 depend on RNA sequencing motifs and secondary structures to regulate Microprocessor
Source: Life Sci Alliance. 2023 Feb 7;6(4):e202201779. doi: 10.26508/lsa.202201779 (PMC9905709; doi:10.26508/lsa.202201779)
Supplement: Supplementary file 8 [file LSA-2022-01779_TableS4.xlsx]

## Sheet: Table S4
Table S4. SHAPE-MaP cloning primers
Pri-miRNA	RNA 3’ Adapter (6N-RA3)	Reverse transcription and PCR reverse primer (R-RA3)	Forward primer PCR (F-RA5-Pri-142+40)
Pri-mir-142	5'Ad/NNNNNNTGGAATTCTCGGGTGCCAAGG/3'	GCCTTGGCACCCGAGAATTCCA	GTTCAGAGTTCTACAGTCCGACGATCAAGAGTACACGCCGACGGACAG
