# Supplementary material for: SRSF7 and SRSF3 depend on RNA sequencing motifs and secondary structures to regulate Microprocessor
Source: Life Sci Alliance. 2023 Feb 7;6(4):e202201779. doi: 10.26508/lsa.202201779 (PMC9905709; doi:10.26508/lsa.202201779)
Supplement: Supplementary file 9 [file LSA-2022-01779_TableS5.xlsx]

## Sheet: Table S5
Table S5. iLIME-seq cloning primers
Pre-miRNA	Reverse transcibe primer (RT primer)	Forward primer PCR	Reverse primer
Pre-mir-142	CCTTGGCACCCGAGAATTCCATCCAGTGCTGTTAGTAGTGC	GTTCAGAGTTCTACAGTCCGACGATCGGGTGTAGTGTTTCCTAC	CCTTGGCACCCGAGAATTCCATCCAGTGCTGTTAGTAGTGC
